# Supplementary material for: Alpha-mannosidosis in Tunisian consanguineous families: Potential involvement of variants in GHR and SLC19A3 genes in the variable expressivity of cognitive impairment
Source: PLoS One. 2021 Oct 6;16(10):e0258202. doi: 10.1371/journal.pone.0258202 (PMC8494324; doi:10.1371/journal.pone.0258202)
Supplement: S1 Table — This table comprises the minor alleles frequencies of the two variants c.685C>T and c.2402dup identified in the MAN2B1 gene, according to the GnomAD database. (XLSX) [file pone.0258202.s001.xlsx]

## Sheet: Feuil1
Chr	Start	End	Ref	Alt	Genotype	Func.refGene	Gene.refGene	dbSNP	gnomAD_genome_ALL	gnomAD_genome_AFR	gnomAD_genome_AMR	gnomAD_genome_ASJ	gnomAD_genome_EAS	gnomAD_genome_FIN	gnomAD_genome_NFE	gnomAD_genome_OTH
chr19	12663781	12663781	G	A	hom	exonic	MAN2B1	rs763257568	1.624e-05	6.535e-05	0	0	5.798e-05	4.487e-05	8.952e-06	0
chr19	12759984	12759984	-	C	hom	exonic	MAN2B1	rs797044680	3.979e-06	.	.	.	.	.	8.796e-06	.
